# Supplementary material for: Facing others’ misfortune: Personal distress mediates the association between maladaptive emotion regulation and social avoidance
Source: PLoS One. 2018 Mar 21;13(3):e0194248. doi: 10.1371/journal.pone.0194248 (PMC5862469; doi:10.1371/journal.pone.0194248)
Supplement: S1 File — (XLSX) [file pone.0194248.s001.xlsx]

## Sheet: Feuil1
Soft-hearted	Sympathetic	Alarmed	Troubled	Upset	Concerned	Questionna_1	Questionna_2	Questionna_3	Email_DICH	CERQ_1	CERQ_2	CERQ_3	CERQ_4	CERQ_5	CERQ_6	CERQ_7	CERQ_8	CERQ_9	CERQ_10	CERQ_11	CERQ_12	CERQ_13	CERQ_14	CERQ_15	CERQ_16	CERQ_17	CERQ_18	sexe	age	SelfblameCERQ	AcceptanceCERQ	RuminationCERQ	PositiveRefocusingCERQ	RefocusingPlanningCERQ	ReappraisalCERQ	PuttingPerspectiveCERQ	CatastrophizingCERQ	OtherblameCERQ	filter_$	CERQ_adaptive	CERQ_maladaptive	concern_softheaeted_sympathetic	alarmed_troubled_upset
6	6	4	6	6	5	4	3	4	0	2	4	3	2	4	3	3	2	2	3	3	2	4	4	3	2	2	3	2	22	2	3.5	3	2	4	3.5	3	2	2.5	1	3.2	2.38	5.67	5.33
6	7	4	6	6	4	3	3	3	0	2	4	3	2	4	3	3	2	2	3	3	2	4	4	3	2	2	3	2	21	2	3.5	3	2	4	3.5	3	2	2.5	1	3.2	2.38	5.67	5.33
6	7	4	5	6	4	3	3	3	0	2	4	3	2	4	3	3	2	2	3	3	2	4	4	3	2	2	3	2	20	2	3.5	3	2	4	3.5	3	2	2.5	1	3.2	2.38	5.67	5
6	6	4	5	7	5	3	4	3	0	2	4	3	2	4	2	3	2	2	5	4	2	4	4	3	2	2	3	2	22	2	4.5	3.5	2	4	3	3	2	2.5	1	3.3	2.5	5.67	5.33
6	6	5	6	7	5	2	3	2	0	3	4	5	4	5	4	2	1	3	5	2	4	5	5	3	1	2	2	2	29	3	4.5	3.5	4	5	4.5	2.5	1	2	1	4.1	2.38	5.67	6
7	6	5	6	7	6	2	3	2	0	3	4	5	4	5	5	2	1	3	5	2	4	5	4	3	1	1	2	2	21	3	4.5	3.5	4	5	4.5	2.5	1	1.5	1	4.1	2.25	6.33	6
7	7	6	4	7	7	5	5	5	0	2	4	3	2	4	5	5	2	2	4	4	2	4	4	5	2	2	2	2	21	2	4	3.5	2	4	4.5	5	2	2	1	3.9	2.38	7	5.67
6	5	5	5	4	7	5	6	5	0	2	4	3	2	4	5	5	2	3	4	4	2	4	4	5	2	2	2	2	20	2.5	4	3.5	2	4	4.5	5	2	2	1	3.9	2.5	6	4.67
7	7	5	3	7	6	6	6	6	0	2	4	4	3	4	4	5	3	1	5	3	3	4	5	5	2	2	3	2	26	1.5	4.5	3.5	3	4	4.5	5	2.5	2.5	1	4.2	2.5	6.67	5
5	6	5	5	7	4	5	3	4	0	3	4	5	4	5	5	2	1	3	4	2	4	5	5	3	1	1	2	2	49	3	4	3.5	4	5	5	2.5	1	1.5	1	4.1	2.25	5	5.67
6	6	5	6	7	5	2	3	2	0	3	4	5	4	5	5	2	1	3	4	2	4	5	5	3	1	1	2	1	31	3	4	3.5	4	5	5	2.5	1	1.5	1	4.1	2.25	5.67	6
6	7	2	2	5	3	2	2	2	0	3	4	4	4	2	5	3	4	1	5	3	3	4	5	4	1	1	3	2	23	2	4.5	3.5	3.5	3	5	3.5	2.5	2	1	3.9	2.5	5.33	3
6	6	5	6	7	5	2	3	2	0	3	4	5	4	5	5	2	1	3	4	2	4	5	5	3	1	1	2	2	21	3	4	3.5	4	5	5	2.5	1	1.5	1	4.1	2.25	5.67	6
6	6	2	3	5	4	3	2	2	0	3	3	4	3	2	5	4	4	1	5	2	3	5	5	4	1	2	3	1	21	2	4	3	3	3.5	5	4	2.5	2.5	1	3.9	2.5	5.33	3.33
6	7	2	2	5	3	2	2	2	0	3	4	4	4	2	5	3	4	1	5	3	3	4	5	4	1	1	3	2	21	2	4.5	3.5	3.5	3	5	3.5	2.5	2	1	3.9	2.5	5.33	3
6	6	5	6	7	5	2	3	2	0	3	4	5	4	5	5	2	1	3	5	2	4	5	5	3	1	1	2	2	22	3	4.5	3.5	4	5	5	2.5	1	1.5	1	4.2	2.25	5.67	6
3	5	2	3	6	2	7	3	7	0	3	5	5	5	5	5	5	1	1	5	1	5	5	5	5	1	1	1	2	21	2	5	3	5	5	5	5	1	1	1	5	1.75	3.33	3.67
1	6	3	3	6	2	2	3	3	0	3	5	5	5	5	5	5	1	1	5	1	5	5	5	5	1	1	1	2	18	2	5	3	5	5	5	5	1	1	1	5	1.75	3	4
5	6	4	2	4	6	2	2	2	0	3	3	3	2	2	3	3	2	3	3	4	1	4	2	2	3	2	3	2	27	3	3	3.5	1.5	3	2.5	2.5	2.5	2.5	1	2.5	2.88	5.67	3.33
5	6	4	4	4	6	2	2	2	0	3	3	3	2	2	3	3	2	2	3	5	1	4	2	2	3	2	3	1	20	2.5	3	4	1.5	3	2.5	2.5	2.5	2.5	1	2.5	2.88	5.67	4
5	6	4	2	4	6	2	2	5	0	3	3	3	2	2	3	3	2	3	3	4	1	4	2	2	3	2	3	2	19	3	3	3.5	1.5	3	2.5	2.5	2.5	2.5	1	2.5	2.88	5.67	3.33
5	6	4	3	4	6	4	2	4	0	3	3	3	2	2	3	3	2	3	3	4	1	4	2	2	3	2	3	2	19	3	3	3.5	1.5	3	2.5	2.5	2.5	2.5	1	2.5	2.88	5.67	3.67
6	7	2	3	5	5	1	1	1	0	5	4	5	5	5	4	5	2	3	4	1	3	4	4	4	2	1	3	2	20	4	4	3	4	4.5	4	4.5	2	2	1	4.2	2.75	6	3.33
5	6	3	3	4	2	4	2	5	0	3	5	4	4	5	4	3	2	3	5	3	4	5	4	5	2	3	2	2	19	3	5	3.5	4	5	4	4	2	2.5	1	4.4	2.75	4.33	3.33
6	7	4	2	5	3	2	2	2	0	3	4	4	4	2	5	3	4	2	5	3	3	4	4	4	1	1	3	2	21	2.5	4.5	3.5	3.5	3	4.5	3.5	2.5	2	1	3.8	2.63	5.33	3.67
6	6	4	3	4	6	3	2	4	0	4	4	4	5	5	5	5	2	3	4	2	3	4	4	5	2	2	2	1	53	3.5	4	3	4	4.5	4.5	5	2	2	1	4.4	2.63	6	3.67
6	7	2	2	5	5	7	1	6	0	4	4	4	5	5	5	5	2	3	4	2	3	4	4	5	2	2	2	1	26	3.5	4	3	4	4.5	4.5	5	2	2	1	4.4	2.63	6	3
7	4	4	5	4	3	6	2	4	0	3	4	4	4	4	4	3	2	3	5	3	4	5	5	5	2	3	2	2	23	3	4.5	3.5	4	4.5	4.5	4	2	2.5	1	4.3	2.75	4.67	4.33
6	6	3	3	4	3	1	1	1	0	3	4	4	4	4	4	3	2	3	5	3	4	5	5	5	2	3	2	1	22	3	4.5	3.5	4	4.5	4.5	4	2	2.5	1	4.3	2.75	5	3.33
4	4	3	5	3	3	1	2	1	0	3	4	4	4	4	4	3	2	3	5	3	4	5	5	5	2	3	2	1	21	3	4.5	3.5	4	4.5	4.5	4	2	2.5	1	4.3	2.75	3.67	3.67
6	7	2	2	5	5	3	3	3	0	4	4	4	5	5	5	5	2	3	4	2	3	4	4	5	2	2	3	2	20	3.5	4	3	4	4.5	4.5	5	2	2.5	1	4.4	2.75	6	3
6	7	2	2	5	5	1	1	1	0	4	4	4	5	5	5	5	2	3	4	2	3	4	4	5	2	2	2	2	19	3.5	4	3	4	4.5	4.5	5	2	2	1	4.4	2.63	6	3
7	6	3	3	4	3	5	4	6	0	3	4	5	4	5	4	3	2	3	5	3	4	5	5	5	2	3	2	1	21	3	4.5	4	4	5	4.5	4	2	2.5	1	4.4	2.88	5.33	3.33
6	7	2	2	4	3	2	2	2	0	3	4	5	4	2	5	3	4	2	5	3	3	4	5	4	1	2	3	2	21	2.5	4.5	4	3.5	3	5	3.5	2.5	2.5	1	3.9	2.88	5.33	2.67
6	6	7	6	7	7	6	6	6	0	3	3	4	2	3	3	2	5	3	3	4	2	2	4	3	3	4	5	2	21	3	3	4	2	2.5	3.5	2.5	4	4.5	1	2.7	3.88	6.33	6.67
4	6	4	2	4	6	2	2	2	0	3	3	3	2	2	3	3	2	3	3	5	1	4	2	2	3	2	3	2	21	3	3	4	1.5	3	2.5	2.5	2.5	2.5	1	2.5	3	5.33	3.33
6	6	6	5	7	6	6	7	6	0	3	3	4	2	3	3	2	5	3	3	4	2	2	4	3	3	4	5	1	21	3	3	4	2	2.5	3.5	2.5	4	4.5	1	2.7	3.88	6	6
6	6	7	6	7	7	6	6	6	0	3	3	4	2	3	3	2	5	3	3	4	2	2	4	3	3	4	5	1	21	3	3	4	2	2.5	3.5	2.5	4	4.5	1	2.7	3.88	6.33	6.67
7	5	7	6	7	6	6	6	6	0	3	3	4	2	3	3	2	5	3	3	4	2	2	4	3	3	4	5	1	21	3	3	4	2	2.5	3.5	2.5	4	4.5	1	2.7	3.88	6	6.67
6	7	7	7	7	5	3	2	1	0	4	2	5	2	5	4	2	4	4	3	4	1	2	2	3	2	4	4	2	21	4	2.5	4.5	1.5	3.5	3	2.5	3	4	1	2.6	3.88	6	7
6	6	7	6	7	7	6	6	6	0	3	3	4	2	3	3	2	5	3	3	4	2	2	4	3	3	4	5	1	19	3	3	4	2	2.5	3.5	2.5	4	4.5	1	2.7	3.88	6.33	6.67
5	6	5	3	5	6	2	2	2	0	3	3	3	2	2	3	3	2	3	3	5	1	4	2	2	3	2	3	1	19	3	3	4	1.5	3	2.5	2.5	2.5	2.5	1	2.5	3	5.67	4.33
6	6	7	6	7	7	6	6	6	0	4	3	4	2	4	3	2	5	4	3	4	2	2	5	3	3	4	5	2	32	4	3	4	2	3	4	2.5	4	4.5	1	2.9	4.13	6.33	6.67
6	7	2	2	5	5	7	5	7	0	4	4	5	5	5	5	4	2	3	4	2	3	4	3	5	3	2	3	1	20	3.5	4	3.5	4	4.5	4	4.5	2.5	2.5	1	4.2	3	6	3
1	7	2	2	6	2	1	3	1	1	3	5	5	5	5	5	5	1	1	5	1	5	5	5	5	1	1	1	1	34	2	5	3	5	5	5	5	1	1	1	5	1.75	3.33	3.33
5	7	4	4	6	6	2	2	2	1	3	4	3	3	4	5	4	3	2	4	3	3	4	4	4	3	2	3	2	21	2.5	4	3	3	4	4.5	4	3	2.5	1	3.9	2.75	6	4.67
5	7	3	3	7	6	3	2	3	1	3	4	3	3	4	5	4	3	2	4	3	3	4	4	4	3	2	3	2	44	2.5	4	3	3	4	4.5	4	3	2.5	1	3.9	2.75	6	4.33
7	7	6	4	7	7	5	5	5	1	2	4	3	2	4	4	5	2	2	4	4	2	4	4	5	2	2	2	2	21	2	4	3.5	2	4	4	5	2	2	1	3.8	2.38	7	5.67
6	7	6	4	5	6	5	6	5	1	2	4	4	2	5	4	5	2	3	4	4	2	4	4	5	3	2	2	2	57	2.5	4	4	2	4.5	4	5	2.5	2	1	3.9	2.75	6.33	5
7	7	7	7	7	6	1	1	1	1	4	2	4	2	4	4	2	4	4	3	3	1	2	2	3	2	2	4	2	50	4	2.5	3.5	1.5	3	3	2.5	3	3	1	2.5	3.38	6.67	7
5	5	6	4	5	3	2	2	1	1	3	4	4	3	4	3	2	3	2	3	3	3	3	4	2	3	2	4	2	25	2.5	3.5	3.5	3	3.5	3.5	2	3	3	1	3.1	3	4.33	5
7	6	5	6	7	6	3	2	3	1	1	3	4	2	5	3	2	3	3	3	4	3	4	5	3	2	3	3	2	20	2	3	4	2.5	4.5	4	2.5	2.5	3	1	3.3	2.88	6.33	6
5	5	5	3	5	3	2	2	1	1	3	4	4	3	4	3	2	3	2	3	2	3	3	4	2	3	2	3	2	20	2.5	3.5	3	3	3.5	3.5	2	3	2.5	1	3.1	2.75	4.33	4.33
6	7	5	6	6	7	1	2	1	1	2	3	4	1	5	3	3	3	3	2	4	3	4	4	3	3	2	3	2	21	2.5	2.5	4	2	4.5	3.5	3	3	2.5	1	3.1	3	6.67	5.67
5	6	3	3	5	6	2	2	2	1	3	4	3	3	4	4	4	3	2	4	3	3	4	4	4	3	2	3	2	38	2.5	4	3	3	4	4	4	3	2.5	1	3.8	2.75	5.67	3.67
3	7	3	2	5	2	1	3	2	1	3	5	5	5	5	5	5	1	1	5	1	5	5	5	5	1	1	1	1	20	2	5	3	5	5	5	5	1	1	1	5	1.75	4	3.33
1	5	3	3	6	2	7	3	7	1	3	5	5	5	5	5	5	1	1	5	1	5	5	5	5	1	1	1	2	20	2	5	3	5	5	5	5	1	1	1	5	1.75	2.67	4
7	7	5	2	5	6	1	1	1	1	2	4	4	3	5	4	5	3	1	5	3	3	4	5	5	2	2	3	2	25	1.5	4.5	3.5	3	4.5	4.5	5	2.5	2.5	1	4.3	2.5	6.67	4
5	7	7	7	7	6	1	3	1	1	4	2	4	1	3	4	2	4	4	5	3	1	2	3	2	2	2	4	1	44	4	3.5	3.5	1	2.5	3.5	2	3	3	1	2.5	3.38	6	7
7	7	7	7	7	6	1	1	1	1	4	2	4	1	3	4	2	4	4	3	3	1	2	2	2	2	2	4	2	21	4	2.5	3.5	1	2.5	3	2	3	3	1	2.2	3.38	6.67	7
6	7	6	4	5	7	3	2	1	1	2	4	3	2	4	4	5	2	2	4	4	2	4	4	5	2	2	3	2	20	2	4	3.5	2	4	4	5	2	2.5	1	3.8	2.5	6.67	5
5	6	3	3	7	6	2	2	3	1	3	4	3	3	4	4	4	3	2	4	3	3	4	4	4	3	2	3	1	19	2.5	4	3	3	4	4	4	3	2.5	1	3.8	2.75	5.67	4.33
7	7	5	6	6	6	1	1	1	1	4	2	4	2	3	4	2	4	4	3	3	1	2	2	2	2	2	4	2	22	4	2.5	3.5	1.5	2.5	3	2	3	3	1	2.3	3.38	6.67	5.67
7	7	7	7	7	5	1	2	1	1	4	2	4	2	4	4	2	4	4	3	3	1	2	2	3	2	3	4	2	21	4	2.5	3.5	1.5	3	3	2.5	3	3.5	1	2.5	3.5	6.33	7
7	7	5	2	6	6	1	1	1	1	2	4	4	3	4	4	5	3	1	5	3	3	4	5	5	2	2	3	2	32	1.5	4.5	3.5	3	4	4.5	5	2.5	2.5	1	4.2	2.5	6.67	4.33
5	6	5	6	5	6	4	2	3	1	1	3	4	2	5	3	2	3	3	3	4	3	4	5	3	2	3	3	2	23	2	3	4	2.5	4.5	4	2.5	2.5	3	1	3.3	2.88	5.67	5.33
7	7	5	2	6	6	1	1	1	1	2	4	4	3	4	5	5	3	1	5	3	3	4	5	5	2	2	3	2	19	1.5	4.5	3.5	3	4	5	5	2.5	2.5	1	4.3	2.5	6.67	4.33
7	5	6	4	7	5	2	1	3	1	2	3	3	2	5	4	5	3	2	4	5	2	4	5	5	2	3	2	1	20	2	3.5	4	2	4.5	4.5	5	2.5	2.5	1	3.9	2.75	5.67	5.67
7	7	5	6	7	7	1	2	1	1	1	3	4	3	4	3	2	3	3	2	4	3	4	5	3	2	2	3	2	21	2	2.5	4	3	4	4	2.5	2.5	2.5	1	3.2	2.75	7	6
7	5	5	2	6	6	1	1	1	1	2	4	4	3	4	5	5	3	1	5	3	3	4	5	5	2	2	3	1	22	1.5	4.5	3.5	3	4	5	5	2.5	2.5	1	4.3	2.5	6	4.33
5	5	6	3	5	3	2	2	1	1	3	4	4	3	4	3	2	3	2	3	3	3	3	4	2	3	2	4	2	19	2.5	3.5	3.5	3	3.5	3.5	2	3	3	1	3.1	3	4.33	4.67
1	5	3	2	5	3	2	3	1	1	3	4	5	5	5	4	5	1	2	5	1	5	4	5	5	1	2	1	2	24	2.5	4.5	3	5	4.5	4.5	5	1	1.5	1	4.7	2	3	3.33
5	7	3	4	5	6	2	2	2	1	3	3	3	3	4	5	4	3	2	4	3	3	4	4	4	3	2	3	2	24	2.5	3.5	3	3	4	4.5	4	3	2.5	1	3.8	2.75	6	4
5	5	6	3	6	3	2	2	1	1	3	4	5	3	4	3	2	3	2	3	3	3	4	4	2	3	2	4	1	21	2.5	3.5	4	3	4	3.5	2	3	3	1	3.2	3.13	4.33	5
5	5	5	3	5	3	2	2	1	1	3	4	4	3	4	3	2	3	2	3	2	3	3	4	2	3	2	3	1	30	2.5	3.5	3	3	3.5	3.5	2	3	2.5	1	3.1	2.75	4.33	4.33
5	7	3	3	7	6	2	2	2	1	3	4	3	3	4	4	4	3	2	4	3	3	4	4	4	3	2	3	2	21	2.5	4	3	3	4	4	4	3	2.5	1	3.8	2.75	6	4.33
7	7	5	6	7	7	1	2	1	1	1	3	4	2	5	3	3	3	3	2	4	3	4	4	3	2	2	3	2	20	2	2.5	4	2.5	4.5	3.5	3	2.5	2.5	1	3.2	2.75	7	6
6	7	5	3	6	5	1	2	1	1	2	4	4	3	4	5	5	3	1	5	3	3	4	5	5	2	1	3	1	19	1.5	4.5	3.5	3	4	5	5	2.5	2	1	4.3	2.38	6	4.67
6	7	2	2	5	4	2	2	2	0	3	5	4	4	2	5	3	4	1	5	3	3	4	4	4	1	1	3	2	61	2	5	3.5	3.5	3	4.5	3.5	2.5	2	0	3.9	2.5	5.67	3
6	7	5	5	6	4	3	3	3	0	2	4	3	2	4	2	3	2	2	5	4	2	5	4	3	3	2	3	2	58	2	4.5	3.5	2	4.5	3	3	2.5	2.5	0	3.4	2.63	5.67	5.33
5	5	5	3	5	3	2	2	1	1	4	5	4	4	4	3	2	3	2	3	2	4	3	4	2	3	2	3	1	67	3	4	3	4	3.5	3.5	2	3	2.5	0	3.4	2.88	4.33	4.33
